# Supplementary material for: Climate Change, Epigenetics, Microbiota, and Health
Source: Int J Environ Res Public Health. 2026 Mar 18;23(3):388. doi: 10.3390/ijerph23030388 (PMC13027019; doi:10.3390/ijerph23030388)
Supplement: Supplementary file 1 [file ijerph-23-00388-s001.zip]

Archive with 1 entries (1 files):
- ijerph-4109399-supplementary.pdf
